# Supplementary material for: Antibiotic prescription practices and attitudes towards the use of antimicrobials among veterinarians in the City of Tshwane, South Africa
Source: PeerJ. 2021 Jan 13;9:e10144. doi: 10.7717/peerj.10144 (PMC7811296; doi:10.7717/peerj.10144)
Supplement: Supplemental Information 2 — All responses from the study survey questionnaire. [file peerj-09-10144-s002.xls]

## Sheet: sa_final5
ID	Gender	City	Veterinary_Practice	Veterinary_Facility_Type	No_of_Years_at_Practice	No_of_Vets_at_Practice	Hrs_Per_Week_Work	Graduation_Year	Non_Clin_Emphasis_Antibiotics	Clinical_Emphasis_Antibiotics	Antibiotic_Educator_Background	Post_Graduate_Qualifications	Source_Antimic_Info	Antibi_Prescription_Supervision	Antibiotic_Policy	Frequency_Antibi_Prescription	Comfort_Antibi_Prescription	Factors_Assoc_Antibi_Prescriptio	SIgns_Symptoms	Lab_Results	Feelings_Antibi_Prescription	You_Over_Prescribed	Colleagues_Over_Prescribe	Comply_Antibi_Policies	Policy_Change_Antibi_Res	Improper_Use_Antibi	How_Improper_Use	Improper_Prescri_Habits	Increase_Antibi_Res	Percent_Client_Compliance	Years_Since_Graduation	Years_of_Experience	Work_Hours	Years_of_Experience_Cat	Years_Since_Graduation_Cat	Work_Hours_Cat	Improper_Use_Antibi_Num	You_Over_Prescribed_Num	Colleagues_Over_Prescribe_Num
1	Female	Pretoria	Mixed	Primary Care	7	1	50	1986	Covered thoroughly in one course	Emphasized in multiple courses	Pharmacologist/clinical pharmacologist	No	Pharmaceutical companies, Veterinary Medicine Directorates, Textbook/Drug handbook, Continuing Professional Development courses	Yes	No	Multiple times per day	No	Cost of antibiotic, Route of administration, Frequency of patient visits, Risk of potential adverse drug reaction	Strongly agree	Neither agree nor disagree	All antibiotics are appropriately prescribed	No	Neither agree nor disagree	Agree	Neither agree nor disagree	Strongly agree	It does not affect selection for antimicrobial resistance.	Neither agree nor disagree	Disagree	70	32	7	50	100th Percentil	100th Percentil	100th Percentil	1	0	3
2	Male	Pretoria	Mixed	Primary Care	1	5	45	2008	Covered thoroughly in one course	Emphasized in multiple courses	Clinician	Yes	Textbook/Drug handbook, Continuing Professional Development courses	Yes	Yes	Multiple times per day	Yes	Cost of antibiotic, Route of administration, Duration of effect, as some patients are difficult to inject daily. Milk and meat withdrawal periods, tend to select shorter withdrawal drugs if slaughter is a find possibly or mil withdrawal in dairy cows/goat	Agree	Neither agree nor disagree	Some antibiotics are under prescribed. Only prescribe if needed and am seein patient. Tetracyclines are over prescribed. All others are used only when needed.	No	Agree	Agree	Agree	Strongly agree	Improper use of antibiotics affecst selection for antimicrobial resistance because it allows pathogens who are resistant to survive, nosocomial infection.	Agree	Neither agree nor disagree	80	10	1	45	50th Percentile	50th Percentile	100th Percentil	1	0	2
3	Male	Pretoria	Mixed	Primary Care	6	32	6	1990	Emphasized in multiple courses	Emphasized in multiple courses	Pharmacologist/clinical pharmacologist	Yes	Pharmaceutical companies, Peer reviewed scientiic literature, Continuing Professional Development courses	Yes	Yes	Once per month	No	Route of administration, Risk of potential adverse drug reaction, Type of disease	Strongly disagree	Agree	Some antibiotics are under-prescribed; Some antibiotics are over-prescribed	No	Agree	Neither agree nor disagree	Strongly agree	Strongly agree		Agree	Neither agree nor disagree	5	28	6	6	100th Percentil	100th Percentil	50th Percentile	1	0	2
4	Male	Pretoria	Small Animal	Primary Care	20	2	60	1986	Emphasized in multiple courses	Emphasized in multiple courses	Don't know what his/her background was	Yes	Textbook/Drug handbook	No	Yes	Multiple times per day	No	Cost of antibiotic	Strongly agree	Neither agree nor disagree	All antibiotics are appropriately prescribed (used as necesarry)	No	Neither agree nor disagree	Neither agree nor disagree	Neither agree nor disagree	Agree	Improper use of antibiotics affects selection for antimicrobial resistance	Neither agree nor disagree	Disagree	98	32	20	60	100th Percentil	100th Percentil	100th Percentil	1	0	3
5	Female	Pretoria	Small Animal	Primary Care	0	2	45	2014	Covered thoroughly in one course	Light emphasis	Pharmacologist/clinical pharmacologist	No	Textbook/Drub handbook	Yes	Yes	Multiple times per day	No	Cost of antibiotic, Route of administration, Risk of potential adverse drug reaction, Kidney and liver function	Agree	Agree	All antibiotics are appropriately prescribed	Yes	Neither agree nor disagree	Agree	Neither agree nor disagree	Agree		Disagree	Disagree	70	4	0	45	50th Percentile	25th Percentile	100th Percentil	1	1	3
6	Female	Pretoria	Small Animal	Primary Care	0	2	43	2015	Covered thoroughly in one course	Light emphasis	Pharmacologist/clinical pharmacologist	No	Pharmaceutical companies, Veterinary Medicine Directorates, Textbook/Drug handbook, Continuing Professional Development courses	Yes	Yes	Multiple times per day	No	Risk of potential adverse drug reaction	Agree	Neither agree nor disagree	All antibiotics are appropriately prescribed	No	Disagree	Agree	Neither agree nor disagree	Agree		Neither agree nor disagree	Disagree		3	0	43	50th Percentile	25th Percentile	50th Percentile	1	0	4
7	Female	Pretoria	Small Animal	Primary Care	10	2	43	2007	Emphasized in multiple courses	Covered thoroughly in one course	Pharmacologist/clinical pharmacologist	No	Pharmaceutical companies, Textbook/Drug handbook, Continuing Professional Development courses	Yes	Yes	Multiple times per day	No	Risk of potential adverse drug reaction	Neither agree nor disagree	Neither agree nor disagree	All antibiotics are appropriately prescribed	No	Disagree	Agree	Neither agree nor disagree	Agree		Neither agree nor disagree		100	11	10	43	100th Percentil	100th Percentil	50th Percentile	1	0	4
8	Female	Pretoria	Small Animal	Veterinary Hospital	3	3	50	2013	Emphasized in multiple courses	Covered thoroughly in one course	Clinical pharmacist, clinical microbiologist, clinician, Pharmacologist/clinical pharmacologits, Toxicologist	Yes	Practice policy, Pharmaceutical companies, Veterinary Medicine Directorates, Peer reveiwed scientific literature, Textbook/Drug handbook, Continuing Professional Development courses	Yes	Yes	Multiple times per day	No	Cost of antibiotic, Route of administration, Frequency of patient visits, Risk of potential adverse drug reaction	Strongly agree	Neither agree nor disagree	Some antibiotics are under-prescribed, Some antibiotics are over-prescribed	Yes	Agree	Agree	Agree	Agree		Neither agree nor disagree	Strongly Disagree	80	5	3	50	50th Percentile	25th Percentile	100th Percentil	1	1	2
9	Male	Pretoria	Small Animal	Veterinary Hospital		3	91	1982	Covered thoroughly in one course	Emphasized in multiple courses	Pharmacologist/clinical pharmacologist	Yes	Peer reviewed scientific literature	Yes	Yes	Multiple times per day	No	Client expectations, Route of administration	Agree	Agree	All antibiotics are appropriately prescribed	No	Disagree	Strongly agree	Neither agree nor disagree	Strongly agree	Improper use of antibiotics affects selection for antimicrobial resistance	Neither agree nor disagree	Disagree	60	36		91		100th Percentil		1	0	4
10	Female	Pretoria	Mixed	Primary Care	4	2		2013	Emphasized in multiple courses	Light emphasis	Pharmacologist/clinical pharmacologist	No	Practice policy, Pharmaceutical companies, Textbook/Drug handbook, Continuing Professional Development courses	Yes	Yes	Once per day	Yes	Cost of antibiotic, Route of administration, Risk of potential adverse drug reaction	Strongly agree	Neither agree nor disagree	Antibiotics prescribed as required	Yes	Disagree	Agree	Neither agree nor disagree	Strongly agree	Improper use of antibiotics affects selection for antimicrobial resistance in the followoing ways: It increases it	Neither agree nor disagree	Disagree	70	5	4		100th Percentil	25th Percentile		1	1	4
11	Male	Pretoria	Mixed	Veterinary Hospital	22	2	70	1990	Light emphasis	Covered thoroughly in one course	Clinician	No	Practice policy, Pharmaceutical companies, Veterinary Medicine Directorate, Peer reveiwed scientific literature, Textbook/Drug handbook, Continuing Professional Development courses	No	Yes	Multiple times per day	No	Cost of antibiotic, Client expectations, Route of administration, Risk of potential adverse drug reaction	Agree	Neither agree nor disagree	Some antibiotics are underprescribed (Gentamicin, Lincomycin); Some antibiotics are over-prescribed (Amoxycillin, Doxytetracycline, Procaine penicillin	Yes	Agree	Agree	Disagree	Strongly agree	Improper use of antibiotics affects selection fro antimicrobial resistance in the following ways: Incomplete courses, random use, client non-compliance	Disagree	Agree	50	28	22	70	100th Percentil	100th Percentil	100th Percentil	1	1	2
12	Male		Mixed	Primary Care	7	6		2008	Emphasized in multiple courses	Emphasized in multiple courses	Pharmacologist/clinical pharmacologist	No	Textbook/Drug handbook	Yes	No	Multiple times per day	Yes	Cost of antibiotic, Risk of potential adverse drug reaction	Agree	Disagree	Some antibiotics are over-prescribed (Cephalosporins, penicillins, and tetracyclines)	Yes	Strongly agree	Disagree	Neither agree nor disagree	Strongly agree		Agree	Neither agree nor disagree	10	10	7		100th Percentil	50th Percentile		1	1	2
13	Female	Pretoria	Mixed	Veterinary Hospital	2	10	50	2012	Covered thoroughly in one course	Covered thoroughly in one course	Clinician, Pharmacologist/clinical pharmacologist	Yes	Peer reviewed scientific literature, Textbook Drug/handbook, Continuing professional development courses	Yes	Yes	Once per day	No	Route of administration, frequency of patient visits, Risk of potential adverse drug reaction	Disagree	Agree	All antibiotics are appropriately prescribed	No	Neither agree nor disagree	Agree	Neither agree nor disagree	Disagree	It does not affect selection for antimicrobial resistance	Neither agree nor disagree	Disagree	90	6	2	50	50th Percentile	50th Percentile	100th Percentil	0	0	3
14	Male	Pretoria	Small Animal	Primary Care	26	100	40	1987	Emphasized in multiple courses	Emphasized in multiple courses	Clinician, Pharmacologist/clinical pharmacologist	Yes	Peer reviewed scientific literature, Textbook/Drug handbook	Yes	No	Multiple times per day	Yes	Cost of antibiotic, Route of administration, Risk of adverse drug reaction	Agree	Agree	Some antibiotics are over-prescribed: Second line choices wrongly used as first line drugs	No	Agree	Neither agree nor disagree	Agree	Strongly agree	Improper use of antibiotics affects selection for antimicrobial resistance in the following ways: Applied pressure	Agree	Agree	70	31	26	40	100th Percentil	100th Percentil	50th Percentile	1	0	2
15	Male	Pretoria	Small Animal	Veterinary Hospital	3	2	40	1986	Covered thoroughly in one course	Light emphasis	Clinical microbiologist	No	Peer reviewed scientific literature, Continuing Professional Development courses	Yes	Yes	Multiple times per day	No	Route of administration, Risk of potential adverse drug reaction	Agree	Disagree	All antibiotics are appropriately prescribed	No	Agree	Disagree	Agree	Strongly agree	Improper use of antibiotics affects selection for antimicrobial resistance in the following ways: Survival of resistant bacteria	Neither agree nor disagree	Agree	70	32	3	40	50th Percentile	100th Percentil	50th Percentile	1	0	2
16	Female	Pretoria	Small Animal	Veterinary Hospital	5	30	50	2012	Emphasized in multiple courses	Emphasized in multiple courses	Clinician	Yes	Veterinary Medicine Directorate, Peer reviewed scientific literature, Textbook/Drug handbook	Yes	No	Once per week	Yes	Cost of antibiotic, route of administration, Risk of potential adverse drug reaction, Other: possible side effects in the patient, risk of development of resistance, consider previously used antibiotic courses in specific patients	Strongly agree	Agree	Some antibiotics are over-prescribed : enrofloxacin (sometimes and only certain individuals)	Yes	Disagree	Disagree	Disagree	Strongly agree	Improper use of antibiotics affects selection for antimicrobial resistance in the following ways: unnecessary use of antibiotics (when not indicated), inadequate dosage for incorrect period of time, incorrect antibiotic choice i.e. choosing antibiotics know to develop resistance easier/quicker	Agree	Agree	90	6	5	50	100th Percentil	50th Percentile	100th Percentil	1	1	4
17	Female	Pretoria	Mixed	Primary Care	3	14	40	2015	Emphasized in multiple courses	Emphasized in multiple courses	Pharmacologist/clinical pharmacologist	No	Practice policy, Continuing Professional Development courses	Yes	Yes	Multiple times per day	No	Cost of antibiotic, client expectations, Route of administration, Frequency of patient visits, Risk of potential adverse drug reaction	Strongly agree	Strongly disagree	All antibiotics are appropriately prescribed	No	Neither agree nor disagree	Neither agree nor disagree	Disagree	Neither agree nor disagree		Neither agree nor disagree	Neither agree nor disagree	50	3	3	40	50th Percentile	25th Percentile	50th Percentile	0	0	3
18	Female	Pretoria	Mixed	Veterinary Hospital	2	5	60		Covered thoroughly in one course	Emphasized in multiple courses	Pharmacologist/clinical pharmacologist	Yes	Peer reviewed scientific literature, Textbook/Drug handbook, Continuing Professional Development courses				No	Cost of antibiotic, Client insurance, Route of administration, Risk of potential adverse drug reaction	Strongly agree	Disagree	All antibiotics are appropriately prescribed	No	Neither agree nor disagree	Neither agree nor disagree	Neither agree nor disagree	Disagree		Neither agree nor disagree	Neither agree nor disagree	10	0	2	60	50th Percentile	25th Percentile	100th Percentil	0	0	3
19	Female	Pretoria	Small Animal	Veterinary Hospital	7	14	30		Covered thoroughly in one course	Light emphasis	Clinical pharmacist, Toxicologist	No	Textbook/Drug handbook	Yes	No	Multiple times per day	Yes	Cost of antibiotic	Strongly agree	Agree	Some antibiotics are over-prescribed	Yes	Agree	Neither agree nor disagree	Agree	Agree		Agree	Neither agree nor disagree	40	0	7	30	100th Percentil	25th Percentile	50th Percentile	1	1	2
20	Male	Pretoria	Small Animal	Veterinary Hospital	1	14	60	2003	Covered thoroughly in one course	Covered thoroughly in one course	Pharmacologist/clinical pharmacologist	No	Continuing Professional Development courses	Yes	Yes	Multiple times per day	No	Cost of antibiotic, Route of administration, Frequency of patient visits, Risk of potential adverse drug reaction	Strongly agree	Agree	All antibiotics are appropriately prescribed	No	Disagree	Agree	Agree	Strongly agree	Improper use of antibiotics affects selection fro antimicrobial resistance in the following ways: Course prescribed is too short, abs used not appropriate or needed turning normal flora resistant	Agree	Disagree	70	15	1	60	50th Percentile	100th Percentil	100th Percentil	1	0	4
21	Female	Pretoria	Small Animal	Veterinary Hospital	3	14	45	2005	Covered thoroughly in one course	Emphasized in multiple courses	Pharmacologist/clinical pharmacologist	No	Practice policy, Pharmaceutical companies, Textbook/Drug handbook	Yes	Yes	Multiple times per day	Yes	Cost of antibiotic, Route of administration, Risk of potential adverse drug reaction	Strongly agree	Agree	All antibiotics are appropriately prescribed	Yes	Agree	Neither agree nor disagree	Neither agree nor disagree	Agree	Improper use of antibiotics affects selection for antimicrobial resistance in the following ways: too short a course of antibiotics, too low a dose, wrong choice of antibiotic, use when not indicated	Disagree	Disagree	80	13	3	45	50th Percentile	100th Percentil	100th Percentil	1	1	2
22	Male	Pretoria	Small Animal	Veterinary Hospital	3	13	45	2009	Emphasized in multiple courses	Emphasized in multiple courses	Pharmacologist/clinical pharmacologist	Yes	Textbook/Drug handbook, Continuing Professional Development courses	Yes	Yes	Multiple times per day	No	Route of administration, Risk of potential adverse drug reaction	Strongly agree	Neither agree nor disagree	All antibiotics are appropriately prescribed	No	Neither agree nor disagree	Disagree	Strongly agree	Strongly agree	It does not affect selection for antimicrobial resistance	Strongly agree	Agree	50	9	3	45	50th Percentile	50th Percentile	100th Percentil	1	0	3
23	Female	Pretoria	Small Animal	Veterinary Hospital	0	14	64	2015	Emphasized in multiple courses	Emphasized in multiple courses	Clinician	No	Practice policy, Pharmaceutical companies, Veterinary Medicine Directorates, Peer reviewed scientific literature, Textbook/Drug handbook, Continuing Professional Development courses	Yes	Yes	Multiple times per day	No	Cost of antibiotic, Route of administration, Risk of potential adverse drug reaction	Strongly agree	Agree	Some antibiotics are over-prescribed- Amox-Clav+Metronidazole	Yes	Agree	Agree	Agree	Strongly agree	Improper use of antibiotics affects selection for antimicrobial resistance	Disagree	Neither agree nor disagree	80	3	0	64	50th Percentile	25th Percentile	100th Percentil	1	1	2
24	Female	Pretoria	Small Animal	Primary Care	7	14	40	2004	Emphasized in multiple courses	Emphasized in multiple courses	Clinical pharmacist, Clinical microbiologist, Pharmacologist/clinical pharmacologist	Yes	Pharmaceutical companies, Peer reviewed scientific literature, Textbook/Drug handbook, Continuing Professional Development courses	Yes	No	Multiple times per day	No	Cost of antibiotic, Route of administration, Risk of potential adverse drug reaction	Strongly agree	Strongly agree	All antibiotics are appropriately prescribed	No	Neither agree nor disagree	Neither agree nor disagree	Neither agree nor disagree	Strongly agree	Improper use of antibiotics affects selection for antimicrobial resistance in the following ways: inocorrect course length, dose and frequency	Neither agree nor disagree	Neither agree nor disagree	60	14	7	40	100th Percentil	100th Percentil	50th Percentile	1	0	3
25	Male	Pretoria	Small Animal	Veterinary Hospital	4	6	45	1986	Covered thoroughly in one course	Emphasized in multiple courses	Pharmacologist/clinical pharmacologist	Yes	Practice policy, Peer reviewed scientific literature, Continuing Professional Development courses	Yes	Yes	Multiple times per day	No	Route of administration and Risk of potential adverse drug reaction	Disagree	Strongly agree	All antibiotics are appropriately prescribed	No	Agree	Neither agree nor disagree	Agree	Agree	Improper use of antibiotics affects selection for antimicrobial resistance in the following ways: selection of resistant microbes	Agree	Disagree	80	32	4	45	100th Percentil	100th Percentil	100th Percentil	1	0	2
26	Female	Pretoria	Small Animal	Primary Care	10	20	40	2003	Light emphasis	Emphasized in multiple courses	Clinician	Yes	Practice policy, Peer reviewed scientific literature, Textbook/Drug handbook	Yes	No	Once per week	Yes	Cost of antibiotic, Route of administration, Risk of potential adverse drug reaction	Agree	Neither agree nor disagree	Some antibiotics are under-prescribed: Trimethoprim, Sulphas	No	Neither agree nor disagree	Neither agree nor disagree	Neither agree nor disagree	Agree	Improper use of antibiotics affects selection for antimicrobial resistance in the following ways: Super bugs can be created in our icu	Neither agree nor disagree	Disagree	80	15	10	40	100th Percentil	100th Percentil	50th Percentile	1	0	3
27	Female	Pretoria	Mixed	Veterinary Hospital	2	6	40	2012	Emphasized in multiple courses	Light emphasis	Clinician	No	Textbook/Drug handbook	Yes	No	Once every two days	No	Route of administration, Risk of potential adverse drug reaction	Agree	Agree	All antibiotics are appropriately prescribed	No	Disagree	Agree	Neither agree nor disagree	Agree		Agree	Neither agree nor disagree	70	6	2	40	50th Percentile	50th Percentile	50th Percentile	1	0	4
28	Male	Pretoria	Small Animal	Veterinary Hospital	1	4	40	2011	Covered thoroughly in one course	Emphasized in multiple courses	Clinician	Yes	Veterinary Medicine Directorates, Textbook/Drug handbook, Continuing Professional Development courses	Yes	Yes	Multiple times per day	Yes	Cost of antibiotic, Route of administration, Risk of potential adverse drug reaction	Agree	Agree	Some antibiotics are over-prescribed: enrofloxacin	Yes	Strongly agree	Disagree	Neither agree nor disagree	Strongly agree	Improper use of antibiotics affects selection for antimicrobial resistance in the following ways: Poor owner compliance (not completing course)	Agree	Neither agree nor disagree	65	7	1	40	50th Percentile	50th Percentile	50th Percentile	1	1	2
29	Female	Pretoria	Small Animal	Veterinary Hospital	22	4	50	1993	Emphasized in multiple courses	Emphasized in multiple courses	Pharmacologist/clinical pharmacologist	No	Textbook/Drug handbook, Continuing Professional Development courses	Yes	No	Multiple times per day		Risk of potential adverse drug reaction	Neither agree nor disagree	Neither agree nor disagree	All antibiotics are appropriately prescribed	No	Disagree	Agree	Agree	Strongly agree	Improper use of antibiotics affects selection for antimicrobial resistance in the following ways: Sometimes cultures come back and almost no available antibiotics/no options	Disagree	Strongly agree	80	25	22	50	100th Percentil	100th Percentil	100th Percentil	1	0	4
30	Male	Pretoria	Small Animal	Veterinary Hospital	25	4	55	1992	Emphasized in multiple courses	Emphasized in multiple courses	Clinician, Pharmacologist/clinical pharmacologist	No	Pharmaceutical companies, Peer reviewed scientific literature, Textbook/Drug handbook, Continuing Professional Development courses	Yes	Yes	Multiple times per day	No	Cost of antibiotic, Route of administration, Risk of potential adverse drug reaction, Risk to owner/person who administers	Strongly agree	Strongly agree	All antibiotics are appropriately pescribed	No	Disagree	Strongly agree	Agree	Strongly agree	Improper use of antibiotics affects selection for antimicrobial resistance in the following ways: clients often stop prematurely - bacteria regrow again.	Neither agree nor disagree	Neither agree nor disagree	70	26	25	55	100th Percentil	100th Percentil	100th Percentil	1	0	4
31	Female	Pretoria	Small Animal	Veterinary Hospital	1	4	45	2014	Covered thoroughly in one course	Light emphasis	Pharmacologist/clinical pharmacologist	No	Pharmaceutical companies, Textbook/Drug handbook	No		Once per day	Yes	Route of administration	Agree											0	4	1	45	50th Percentile	25th Percentile	100th Percentil		0
32	Female	Pretoria	Small Animal	Primary Care	0	2	27	2005	Emphasized in multiple courses	Emphasized in multiple courses	Clinical microbiologist, Clinician, Pharmacologist/clinical pharmacologist, Toxicologist	No	Pharmaceutical companies, Veterinary Medicine Directorates, Peer reviewed scientific literature, Textbook/Drug handbook, Continuing Professional Development courses, Other veterinarians, Practical experience	Yes	Yes	Multiple times per day	No	Cost of antibiotic, Route of administration, Frequency of patient visits, Risk of potential adverse drug reaction	Strongly agree	Strongly disagree	All antibiotics are appropriately prescribed	No	Strongly Disagree	Strongly agree	Strongly disagree	Strongly agree	Improper use of antibiotics affects selection fro antimicrobial resistance in the following ways: Microbial agents genetically change to become resistant to antibiotics if too little concentration/short course is given and resistant agents survive and multiply	Strongly disagree	Strongly Disagree	95	13	0	27	50th Percentile	100th Percentil	50th Percentile	1	0
33	Male	Pretoria	Small Animal	Primary Care	2	2	50	2013	Emphasized in multiple courses	Emphasized in multiple courses	Clinical microbiologist, Clinician, Pharmacologist/clinical pharmacologist, Toxicologist	No	Pharmaceutical companies, Veterinary Medicine Directorates, Peer reviewed scientific literature, Textbook/Drug handbook, Continuing Professional Development courses	Yes	Yes	Multiple times per day	No	Cost of antibiotic, Client expectations, Route of administration, Frequency of patient visits, Risk of potential adverse drug reaction	Strongly agree	Strongly disagree	All antibiotics are appropriately prescribed	No	Strongly Disagree	Strongly agree	Strongly disagree	Strongly agree	Improper use of antibiotics affects selection for antimicrobial resistance in the following ways: Use of antibiotics in already resistant infections can lead to resistance of other similar antibiotics.	Strongly disagree	Strongly Disagree	80	5	2	50	50th Percentile	25th Percentile	100th Percentil	1	0
34	Male	Pretoria	Mixed	Primary Care	1	32	40	1999	Emphasized in multiple courses	Emphasized in multiple courses	Pharmacologist/clinical pharmacologist	No	Practice policy, Pharmaceutical companies, Peer reviewed scientific literature, Textbook/Drug handbook, Continuing Professional Development courses	Yes	Yes	Once per month	Yes	Cost of antibiotic, Client expectations, Frequency of patient visits, Risk of potential adverse drug reaction	Strongly agree	Disagree	All antibiotics are appropriately prescribed	No	Neither agree nor disagree	Agree	Neither agree nor disagree	Strongly agree	Improper use of antibiotics affects selection for antimicrobial resistance	Neither agree nor disagree	Neither agree nor disagree	80	19	1	40	50th Percentile	100th Percentil	50th Percentile	1	0	3
35	Male	Pretoria	Mixed	Veterinary Hospital	1	5	40	2008	Emphasized in multiple courses	Emphasized in multiple courses	Clinical pharmacist, Clinical microbiologist, Clinician	No	Pharmaceutical companies, Peer reviewed scientific literature, Textbook/Drug handbook	Yes	Yes	Once every two days	No	Cost of antibiotic, Route of administration, Frequency of patient visits, Risk of potential adverse drug reaction	Strongly agree	Neither agree nor disagree	Some antibiotics are uncer-prescribed, Tylosin, baytril, advocin	No	Disagree	Agree	Disagree	Strongly agree	Improper use of antibiotics affects selection for antimicrobial resistance in the following ways: under dosing which leads to genetic variation, which then leads to resistance	Neither agree nor disagree	Strongly agree	20	10	1	40	50th Percentile	50th Percentile	50th Percentile	1	0	4
36	Male	Pretoria	Small Animal	Veterinary Hospital	2	3	36	2002	Covered thoroughly in one course	Light emphasis	Clinical pharmacist, Clinician, Pharmacologist/clinical pharmacologist	No	Pharmaceutical companies, Peer reviewed scientific literature, Textbook/Drug handbook, Continuing Professional Development courses, Internet (Veterinary sites)	Yes	Yes	Multiple times per day	No	Cost of antibiotic, Route of administration, Frequency of patient visits, Risk of potential adverse drug reaction, Client compliance	Strongly agree	Agree	Some antibiotics are over-prescribed, zenequin, amoxycillin/clavulanic	Yes	Agree	Agree	Neither agree nor disagree	Strongly agree	Improper use of antibiotics affects selection for antimicrobial resistance in the following ways: Under prescription desensitizes bacteria, over prescription exposes opportunistic pathogens to actives and destroys competitors	Agree	Disagree	75	16	2	36	50th Percentile	100th Percentil	50th Percentile	1	1	2
37	Female	Pretoria	Small Animal	Primary Care	1	3	46		Emphasized in multiple courses	Emphasized in multiple courses	Clinician	No	Pharmaceutical companies, Peer reviewed scientific literature, Textbook/Drug handbook, Continuing Professional Development courses	Yes	Yes	Multiple times per day	No	Client exptectations, Route of administration, Risk of potential adverse drug reaction	Agree	Agree	All antibiotics are appropriately prescribed	No	Disagree	Agree	Agree	Strongly agree	Improper use of antibiotics affects selection for antimicrobial resistance in the following ways: Increases antimicrobial resistance.	Disagree	Disagree	40	0	1	46	50th Percentile	25th Percentile	100th Percentil	1	0	4
38	Male	Pretoria	Small Animal	Veterinary Hospital	38	2	43	1978	Covered thoroughly in one course	Emphasized in multiple courses	Pharmacologist/clinical pharmacologist	Yes	Practice policy, Pharmaceutical companies, Veterinary Medicine Directorates, Peer reviewed scientific literature, Textbook/Drug handbook, Continuing Professional Development courses	Yes	Yes	Multiple times per day	Yes	Cost of antibiotic, Route of administration, Frequency of patient visits	Strongly agree	Neither agree nor disagree	All antibiotics are appropriately prescribed	No	Neither agree nor disagree	Strongly agree	Strongly agree	Strongly agree	Improper use of antibiotics affects selection for antimicrobial resistance in the following ways: creating resistant strains of bacteria by incorrect dosage, inappropriate use	Neither agree nor disagree	Disagree	75	40	38	43	100th Percentil	100th Percentil	50th Percentile	1	0	3
39	Male	Pretoria	Small Animal	Veterinary Hospital	10	2	45		Emphasized in multiple courses	Emphasized in multiple courses	Pharmacologist/clinical pharmacologist	No	Textbook/Drug handbook	No	Yes	Multiple times per day	Yes	Route of administration	Agree	Neither agree nor disagree	All antibiotics are appropriately prescribed	No	Disagree	Agree	Disagree	Agree	Improper use of antibiotics affects selection for antimicrobial resistance in the following ways: Dosages too low; Course too short	Neither agree nor disagree	Disagree	80	0	10	45	100th Percentil	25th Percentile	100th Percentil	1	0	4
40	Female	Pretoria		Veterinary Hospital	40	3	52	1976	Light emphasis	Light emphasis	Clinician	Yes	Practice policy, Peer reviewed scientific literature, Continuing Professional Development courses	Yes	No	Multiple times per day	No	Cost of antibiotic, Client expectations, Route of adminsitration, Frequency of patient visits	Agree	Disagree		No	Neither agree nor disagree	Agree	Neither agree nor disagree	Agree	Improper use of antibiotics affects selection for antimicrobial resistance in the following ways: Not giving full prescribed course	Neither agree nor disagree	Neither agree nor disagree	80	42	40	52	100th Percentil	100th Percentil	100th Percentil	1	0	3
41	Male	Pretoria	Small Animal	Veterinary Hospital	1	3	38	2010	Emphasized in multiple courses	Emphasized in multiple courses	Pharmacologist/clinical pharmacologist	No	Pharmaceutical companies, Textbook/Drug handbook, Continuing Professional Development courses	Yes	Yes	Multiple times per day	Yes	Cost of antibiotic, Route of administration, Risk of potential adverse drug reaction	Strongly agree	Neither agree nor disagree	Some antibiotics are over-prescribed, synlox, metronicazole	Yes	Strongly agree	Disagree	Neither agree nor disagree	Strongly agree	Improper use of antibiotics affects selection for antimicrobial resistance in the following ways: Incomplete courses or underdosing selects for only the strongest bacteria carrying innate resistanc eto selected drug to survivve	Neither agree nor disagree	Neither agree nor disagree	70	8	1	38	50th Percentile	50th Percentile	50th Percentile	1	1	2
42	Female	Pretoria	Small Animal	Primary Care	19	3	38	1996	Covered thoroughly in one course	Covered thoroughly in one course	Pharmacologist/clinical pharmacologist	No	Pharmaceutical companies, Peer reviewed scientific literature, Textbook/Drug handbook, Continuing Professional Development	Yes	No	Multiple times per day	No	Cost of antibiotic, Route of administration, Frequency of patient visits,	Agree	Disagree	Some antibiotics are over-prescribed, Betawox	Yes	Neither agree nor disagree	Neither agree nor disagree	Agree	Strongly agree	Improper use of antibiotics affects selection for antimicrobial resistanc ein the following ways: Under dosing, not completing course, giving antibiotics when not indicated	Neither agree nor disagree	Disagree	75	22	19	38	100th Percentil	100th Percentil	50th Percentile	1	1	3
43	Female	Pretoria	Small Animal	Primary Care	7	3	35		Emphasized in multiple courses	Emphasized in multiple courses	Clinician, Pharmacologist/clinical pharmacologist	No	Pharmaceutical companies, Veterinary Medicine Directorates, Textbook/Drug handbook, Continuing Professional Development courses	Yes	Yes	Multiple times per day	Yes	Cost of antibiotic, Route of administration, Risk of potential adverse drug reaction	Agree	Disagree	All antibiotics are appropriately prescribed	Yes	Neither agree nor disagree	Agree	Neither agree nor disagree	Strongly agree		Disagree	Disagree	75	0	7	35	100th Percentil	25th Percentile	50th Percentile	1	1	3
44	Male	Pretoria	Small Animal	Veterinary Hospital	27	1	10	1987	Emphasized in multiple courses	Emphasized in multiple courses	Pharmacologist/clinical pharmacologist	Yes	Continuing Professional Development courses, internet, and Reps	Yes	Yes	Multiple times per day	Yes	Cost of antibiotic, Route of adminsitration, Frequency of patient visits, Risk of potential adverse drug reaction	Agree	Agree	All antibiotics are appropriately prescribed	No	Agree	Agree	Agree	Agree	Improper use of antibiotics affects selection for antimicrobial resistance in the following ways: Dosage (poor) and length of treatment (too long)	Agree	Agree	85	31	27	10	100th Percentil	100th Percentil	50th Percentile	1	0	2
45	Female	Pretoria	Small Animal	Primary Care	6	2	40	2006	Emphasized in multiple courses	Emphasized in multiple courses	Pharmacologist/clinical pharmacologist	No	Pharmaceutical companies, Textbook/Drug handbook, Continuing Professional Development courses	Yes	No	Multiple times per day	Yes	Cost of antibiotic, Route of adminsitration, Frequency of patient visits, Risk of potential adverse drug reaction	Strongly agree	Disagree	Some antibiotics are over-prescribed- Amoxicillin/clavulanic acid, metronidazole	Yes	Agree	Neither agree nor disagree	Neither agree nor disagree	Strongly agree	Improper use of antibiotics affects selection for antimicrobial resistanc ein the following ways: Increases cost and duration of treatment and usually ends in euthanasia of patient	Neither agree nor disagree	Neither agree nor disagree	30	12	6	40	100th Percentil	100th Percentil	50th Percentile	1	1	2
46	Female	Pretoria	Small Animal	Primary Care	0	2	40	2015	Emphasized in multiple courses	Emphasized in multiple courses	Clinical pharmacist, Clinician, Pharmacologist/clinical pharmacologisst	No	Practice policy, Pharmaceutical companies, Textbook/Drug handbook, Continuing Professional Development courses	Yes	Yes	Multiple times per day	No	Cost of antibiotic, Route of administration, Risk of potential adverse drug reaction	Strongly agree	Disagree	Some antibiotics are over-prescribed - Clavulanic acid, Amoxycillin, Baytril	Yes	Neither agree nor disagree	Agree	Strongly agree	Strongly agree	Improper use of antibitoics affects selection for antimicrobial resistanc ein the following ways: Cases being on several courses of antibitoics before they are cured	Neither agree nor disagree	Neither agree nor disagree	70	3	0	40	50th Percentile	25th Percentile	50th Percentile	1	1	3
47	Female	Pretoria	Mixed	Veterinary Hospital	2	5	60	2018	Covered thoroughly in one course	Emphasized in multiple courses	Pharmacologist/clinical pharmacologist	Yes	Peer reviewed scientific literature, Textbook/Drug handbook, Continuing Professional Development courses				No	Cost of antibiotic,b. Client insurance,d. Route of administration,f. Risk of potential adverse drug reaction	Strongly agree	Disagree	All antibiotics are appropriately prescribed	No	Neither agree nor disagree	Neither agree nor disagree	Neither agree nor disagree	Disagree		Neither agree nor disagree	Neither agree nor disagree	10	0	2	60	50th Percentile	25th Percentile	100th Percentil	0	0	3
48	Female	Pretoria	Mixed	Primary Care	3	14	40	2015	Emphasized in multiple courses	Emphasized in multiple courses	Pharmacologist/clinical pharmacologist	No	Practice policy, Continuing Professional Development courses	Yes	Yes	Multiple times per day	No	Cost of antibiotic,c. Client expectations,d. Route of administration,e. Frequency of patient visits,f. Risk of potential adverse drug reaction	Strongly agree	Strongly disagree	All antibiotics are appropriately prescribed	No	Neither agree nor disagree	Neither agree nor disagree	Disagree	Neither agree nor disagree	Improper use of antibiotics affects selection for antimicrobial resistance in the following ways:	Neither agree nor disagree	Neither agree nor disagree	50	3	3	40	50th Percentile	25th Percentile	50th Percentile	0	0	3
49	Female	Pretoria	Small Animal	Veterinary Hospital	5	30	50	2012	Emphasized in multiple courses	Emphasized in multiple courses	Clinician	Yes	Veterinary Medicine Directorates, Peer reviewed scientific literature, Textbook/Drug handbook	Yes	No	Once per week	Yes	Cost of antibiotic,d. Route of administration,f. Risk of potential adverse drug reaction,g. Other (Please specify below)	Strongly agree	Agree	Some antibiotics are over-prescribed (Please list them below)	Yes	Disagree	Disagree	Disagree	Strongly agree		Agree	Agree	90	6	5	50	100th Percentil	50th Percentile	100th Percentil	1	1	4
50	Male	Pretoria	Small Animal	Veterinary Hospital	3	2	40	1986	Covered thoroughly in one course	Light emphasis	Clinical microbiologist	No	Peer reviewed scientific literature, Continuing Professional Development courses	Yes	Yes		No	Route of administration,f. Risk of potential adverse drug reaction	Agree	Disagree	All antibiotics are appropriately prescribed	No	Agree	Disagree	Agree	Strongly agree	Improper use of antibiotics affects selection for antimicrobial resistance in the following ways:	Neither agree nor disagree	Agree	70	32	3	40	50th Percentile	100th Percentil	50th Percentile	1	0	2
51	Male	Pretoria	Small Animal	Primary Care	26	100	40	1987	Emphasized in multiple courses	Emphasized in multiple courses	Clinician,d.Pharmacologist/clinical pharmacologist	Yes	Peer reviewed scientific literature, Textbook/Drug handbook	Yes	No	Multiple times per day	Yes	Cost of antibiotic,d. Route of administration,f. Risk of potential adverse drug reaction	Agree	Agree	Some antibiotics are over-prescribed (Please list them below)	No	Agree	Neither agree nor disagree	Agree	Strongly agree		Agree	Agree	70	31	26	40	100th Percentil	100th Percentil	50th Percentile	1	0	2
52	Female	Pretoria	Mixed	Veterinary Hospital	2	10	50	2012	Covered thoroughly in one course	Covered thoroughly in one course	Clinician,d.Pharmacologist/clinical pharmacologist	Yes	Peer reviewed scientific literature, Textbook/Drug handbook, Continuing Professional Development courses	Yes	Yes	Once per day	No	Route of administration,e. Frequency of patient visits,f. Risk of potential adverse drug reaction	Disagree	Agree	All antibiotics are appropriately prescribed	No	Neither agree nor disagree	Agree	Neither agree nor disagree	Disagree		Neither agree nor disagree	Disagree	90	6	2	50	50th Percentile	50th Percentile	100th Percentil	0	0	3
53	Male	Pretoria	Small Animal	Primary Care	6	20	40	2005	Light emphasis	Light emphasis	Clinical pharmacist,d.Pharmacologist/clinical pharmacologist	Yes	Peer reviewed scientific literature, Textbook/Drug handbook	Yes	No		Yes	Cost of antibiotic,d. Route of administration,f. Risk of potential adverse drug reaction,g. Other (Please specify below)	Strongly agree	Strongly agree	All antibiotics are over-prescribed	No	Agree	Neither agree nor disagree	Agree	Strongly agree	Improper use of antibiotics affects selection for antimicrobial resistance in the following ways:	Strongly agree	Agree	65	13	6	40	100th Percentil	100th Percentil	50th Percentile	1	0	2
54	Male	Pretoria	Small Animal	Veterinary Hospital	4	100	60	2013	Covered thoroughly in one course	Light emphasis	Pharmacologist/clinical pharmacologist	Yes	Peer reviewed scientific literature, Textbook/Drug handbook, Continuing Professional Development courses	Yes	No		Yes	Cost of antibiotic,d. Route of administration,f. Risk of potential adverse drug reaction,g. Other (Please specify below)	Strongly agree	Agree	Some antibiotics are over-prescribed (Please list them below)	No	Strongly agree	Disagree	Agree	Strongly agree	Strongly agree	Strongly agree	Strongly agree	60	5	4	60	100th Percentil	25th Percentile	100th Percentil	1	0	2
